# Supplementary material for: Prokaryotic Argonaute Protein from Natronobacterium gregoryi Requires RNAs To Activate for DNA Interference In Vivo
Source: mBio. 2022 Mar 28;13(2):e03656-21. doi: 10.1128/mbio.03656-21 (PMC9040764; doi:10.1128/mbio.03656-21)
Supplement: TABLE S1 [file mbio.03656-21-st001.xlsx]

## Sheet: Sheet1
Table S1. Plasmid used in this study
	Plasmid name	Description
1	pET28a-NgAgo	T7 driven NgAgo expression
2	pET28a-pBAD-NgAgo	pABD driven NgAgo expression
3	pET28a-pBAD-NgAgo (R40C)	pABD driven NgAgo (R40C) mutant expression
4	pET28a-pBAD-NgAgoDM	pABD driven NgAgoDM mutant expression
5	pET28a-PLac-NgAgo	PLac driven NgAgo expression
6	pET28a-PTac-NgAgo	PTac driven NgAgo expression
8	pET28a	heterologous protein expression vector induced by IPTG, kanamycin resistant
9	pET32a	heterologous protein expression vector induced by IPTG, ampicillin resistant
10	pUC57-simple	commonly used clone vector with MSC
11	pKD46	encode RED exo, beta, gam gene for enhancing recombination
12	pUC57-F1	F1 derived from ORF1 of pET32a,cloned in pUC57
13	pUC57-F2	F2 derived from ORF2 of pET32a,cloned in pUC57
14	pUC57-F3	F3 derived from ORF3 of pET32a,cloned in pUC57
15	pUC57-F1(ΔT7)	T7 promoter sequence deleted from F1 fragment
16	pUC57-dapD	200 bp dapD sequence cloned in pUC57
17	pUC57-T7-dapD	T7 promoter driven 200 bp dapD sequence cloned in pUC57
18	pXL-BacII	commonly used clone vector with MSC
19	pB-LA-Kan-NgAgo-RA	NgAgo integration vector contains homologous sequence to BL21 genome, kanamycin resistant
20	pB-LA-Kan-EGFP-RA	EGFP integration vector contains homologous sequence to BL21 genome, kanamycin resistant
