# Supplementary material for: Prokaryotic Argonaute Protein from Natronobacterium gregoryi Requires RNAs To Activate for DNA Interference In Vivo
Source: mBio. 2022 Mar 28;13(2):e03656-21. doi: 10.1128/mbio.03656-21 (PMC9040764; doi:10.1128/mbio.03656-21)
Supplement: TABLE S2 [file mbio.03656-21-st002.xlsx]

## Sheet: Sheet1
Table S2. Primers used in this study
Primer name	Sequence
Kan-F	GTTCCATAGGATGGCAAGAT
Kan-R	AAACAGCATTCCAGGTATTAGA
F1-HindIII-F	CCCAAGCTTATGATGATGATGATGGTGC
F1-XhoI-R	CCGCTCGAGTAATCGCCGCGACAATTTGC
F2-XhoI-F	CCGCTCGAG ATGGCGGAGCTGAATTACATT
F2-HindIII-R	CCCAAGCTT TCACTGCCCGCTTTCCAGTC
F3-XhoI-F	CCGCTCGAG ATGAGCGATAAAATTATTCACC
F3-HindIII-R	CCCAAGCTT CCTTGTCGTCGTCGTCGG
F1-XhoI-F	CCGCTCGAG ATGATGATGATGATGGTGC
F1-HindIII-R	CCCAAGCTT TAATCGCCGCGACAATTTG
NheI-T7_P del-F	CTAGCTAGCGGAATTGTGAGCGGATAAC
NheI-T7_P-del-R	CTAGCTAGCATTTCGCGGGATCGAGATCG
BglII-CAP binding-F	GAAGATCTTAATGTGAGTTAGCTCACTC
XbaI-M13R-R	TGCTCTAGAATGGTCATAGCTGTTTCCTG
BglII-araC-R	CAAGATCTCCCCGAAAAGTGCC
XbaI-pBAD-R	TGCTCTAGAGAATTCCCAAAAAA
BglII-PTac-F	GGAAGATCTGCTGTGGTATGGCTGTGCAG
XbaI-PTac-R	TGCTCTAGAGAATACTGTTTCCTGTGTGA
XhoI-dapD-F	CCGCTCGAGCCGTATTAATGATAATCA
XhoI-T7-dapD-F	CCGCTCGAGTAATACGACTCACTATAGGGCCGTATTAATGATAATCA
HindIII-dapD-R	CCCAAGCTTCATATGCGCCGATGTTGA
XhoI-araC-F	CCGCTCGAGCTCTGAATGGCGGGAGTATG
HindIII-araC-R	CCCAAGCTTTTATGACAACTTGACGGCTA
T7-Term-F(XhoI)	TAACTCGAGCACCACCACCA
T7-Term-F2(BglII-XhoI)	GGAAGATCT TAACTCGAGCACCACCACCA
Kan-F (NotI)	AGAGCGGCCGCCCGCTCATGAATTAATTCTTAG
Kan-R(BamHI)	ATTGGATCCGAAGATCCTTTGATCTTTTC
LeftArm-F (BamHI)	GGGGGATCCGACCGGCGATATTGCAACCG
LeftArm-R(NotI)	CGGGCGGCCGCCGTATATTACGGGGTCGTTTTTGTG
RighArm-F(KpnI)	TTGGGTACCGGACATGGTATAAAGGGTATTATTTC
RightArm-R(HindIII-BamHI)	ATCAAGCTTGGATCCGAACAACATCTTAGTGAAACC
T7-Term-F(XhoI)	TAACTCGAGCACCACCACCA
T7-Term-F2(BglII-XhoI)	GGAAGATCT TAACTCGAGCACCACCACCA
Kan-F (NotI)	AGAGCGGCCGCCCGCTCATGAATTAATTCTTAG
Kan-R(BamHI)	ATTGGATCCGAAGATCCTTTGATCTTTTC
LeftArm-F (BamHI)	GGGGGATCCGACCGGCGATATTGCAACCG
LeftArm-R(NotI)	CGGGCGGCCGCCGTATATTACGGGGTCGTTTTTGTG
RighArm-F(KpnI)	TTGGGTACCGGACATGGTATAAAGGGTATTATTTC
RightArm-R(HindIII-BamHI)	ATCAAGCTTGGATCCGAACAACATCTTAGTGAAACC
NdeI-EGFP-F	GGAATTCCATATGGGACCAAAGAAGAAGCGGAA
XhoI-EGFP-R	CCGCTCGAGTTACTTGTACAGCTCGTCCA
genome-F	GCCGTTCCGCCATAAAATCGGCACC
genome-R	GATAATTATCCTGAACTACGCGCTC
Ng-SalI-F	CTACAGTCGACGGATGTTCG
D663A-R	CCGAGAGACAGCAATCCCAAT
D663A-F	CATTGGGATTGCTGTCTCTCGG
D738A-R	CATGAAGCCAGCACGGTGGATG
D738A-F	CATCCACCGTGCTGGCTTCATG
Ng-R HindIII	CGCAAGCTTAAGGAATCCGA
T7p17-F	ATGGCTAAGAAGATTTTCAC
T7p17-R	ATGGCTAAGAAGATTTTCAC
